# Supplementary material for: A laboratory protocol for shoulder-head and head-ground dummy head accelerations during player high-speed rugby tackles
Source: PeerJ. 2026 Mar 25;14:e20953. doi: 10.7717/peerj.20953 (PMC13032751; doi:10.7717/peerj.20953)
Supplement: Supplemental Information 1 — Headgear conditions; NH, no headgear; H1, club-level headgear; H2, professional-level headgear. Approach (closing) velocity; 15, 15 kph; 21, 21 kph. IMU location; P, participant’s tackling side; B, BOB instrumented dummy head. Measurement; Accel, linear acceleration in g; RotA, rotational acceleration in rad/s2. Impact event; 1, shoulder-head collision; 2, head-ground collision. [file peerj-14-20953-s001.xlsx]

## Sheet: Notes
Headgear Conditions
NH	No headgear
H1	Club-level headgear
H2	Professional-level headgear
Approach (Closing) Velocity
15	15 kph
21	21 kph
IMU Location
P	Participant's tackling side
B	BOB instrumented dummy head
Measurement
Accel	Linear acceleration (g)
RotA	Rotational acceleration (rad/s2)
Impact Event
1	Shoulder-head collision
2	Head-Ground collision

## Sheet: Data
Participant	Height (m)	Body Mass (kg)	NH_15_P_Accel	H1_15_P_Accel	H2_15_P_Accel	NH_15_B_Accel_1	H1_15_B_Accel_1	H2_15_B_Accel_1	NH_15_B_Accel_2	H1_15_B_Accel_2	H2_15_B_Accel_2	NH_15_B_RotA_1	H1_15_B_RotA_1	H2_15_B_RotA_1	NH_15_B_RotA_2	H1_15_B_RotA_2	H2_15_B_RotA_2	NH_21_P_Accel	H1_21_P_Accel	H2_21_P_Accel	NH_21_B_Accel_1	H1_21_B_Accel_1	H2_21_B_Accel_1	NH_21_B_Accel_2	H1_21_B_Accel_2	H2_21_B_Accel_2	NH_21_B_RotA_1	H1_21_B_RotA_1	H2_21_B_RotA_1	NH_21_B_RotA_2	H1_21_B_RotA_2	H2_21_B_RotA_2
1	1.83	104	19.6606	11.4954	9.69623	127.698	78.2029	63.6667	38.9093	63.1539	33.2834	8421.67	6065.41	4760.26	5610.87	9409	4193.35	19.3945	17.6361	17.0071	161.982	116.201	110.306	59.3925	98.0194	51.0581	10554.5	6689.2	6703.49	7581.75	11882.8	5873.55
2	1.76	88	10.2885	4.42915	10.2803	62.2477	34.3323	53.4659	33.3802	57.2579	48.1397	5605.69	3820.07	4082.68	1895.95	7184.16	5367.11	10.6371	12.9745	13.5097	87.3914	104.114	87.3129	73.1988	95.0204	65.8522	7115.77	5587.13	5979.01	3801.93	11346	4992.86
3	1.87	121.7	6.54842	7.33639	6.69521	71.1193	59.9898	60.7778	39.1621	47.8328	53.0601	4955.13	5298.96	5011.93	4050.2	4295.4	5653.29	8.63914	7.91539	8.07849	82.9776	79.0897	95.5148	37.3323	61.9521	99.1692	6780.95	6657.64	8778.65	5516.19	6421.75	11426.5
4	1.74	105.9	15.2824	10.84	20.4536	55.4791	54.473	65.9572	58.0775	77.3955	109.632	4684.09	4660.61	5311.2	11633	11087.6	12223	29.6891	33.055	27.63	84.4414	138.532	109.392	74.1621	102.037	128.141	7796.95	7712.41	8768.55	11007.4	14071.4	19186.5
5	1.86	108.5	6.19266	5.60041	6.29867	66.7941	58.213	54.7768	62.9684	54.6483	43.4261	4515.48	4535.87	3530.86	4589.58	6362.77	6885.2	7.8634	10.5994	6.08053	91.5341	63.0265	85.2538	55.8318	63.0428	55.8787	6258.3	4391.55	5412.45	8005.39	8511.37	5273.18
6	1.85	117.8	8.30377	7.33945	8.43221	53.7778	69.5066	78.0714	45.8787	46.6453	54.2151	3613.54	3933.73	4275.65	4202.66	8281.57	6663.61	10.5912	10.3038	9.40469	97.0377	101.754	167.262	55.4353	96.0265	47.3405	7897.12	6653.7	8559.46	7937.05	9233.85	5549.14
7	1.89	105.6	16.685	8.34251	9.68094	93.4332	91.6208	114.036	41.4587	89.2253	50.8481	4988.11	5828.38	7812.24	6127.78	14222.7	10180.3	69.3914	17.1794	26.629	133.429	77.4465	99.8369	53.5219	41.5454	86.8216	12447.8	4383.81	5197.6	7985.61	8655.72	11789.8
8	1.86	98.5	9.06626	8.10194	6.737	73.5973	78.9072	56.9113	51.4516	108.368	45.8675	5024.18	6338.57	3986.17	5132.8	15988.2	7270.79	13.1916	11.4781	11.4434	105.25	132.761	104.987	49.1641	52.4709	39.9358	6709.74	8706.72	9120.16	6663.68	8356.54	6137.77
9	1.87	105.7	10.0031	11.0703	10.5953	62.8369	57.4118	70.3568	52.157	48.1162	46.2487	4263.49	3944.28	3669.22	2410.03	2389.34	5992.94	13.8797	14.4128	13.5678	87.7706	98.9918	104.111	45.7992	51.5698	40.4791	6206.88	7147.16	4966.98	2007.14	3512.74	5508.46
10	1.79	92.8	21.5392	10.5647	14.0979	49.79	49.1641	85.8746	44.9592	44.6993	50.3476	3666.97	3308.93	4759.33	3115.4	5658.47	4142.79	40.8267	39.7003	43.3976	94.9898	81.7666	92.5749	69.0367	75.4495	47.6014	5855.17	7289.3	6480.94	6347.25	2710.61	5246.59
11	1.83	95	20.7288	26.9541	15.3721	101.064	102.926	109.979	51.1172	75.4924	63.2824	7130.88	5471.69	5206.18	7362.98	12198.5	10113.2	14.1835	50.2824	31.948	143.051	118.302	122.789	69.2345	79.4608	62.3384	7836.3	6193.59	6096.14	12198.9	7955.45	5831.47
	1.85	105.6	10.2885	8.34251	9.69623	66.7941	59.9898	65.9572	45.8787	57.2579	50.3476	4955.13	4660.61	4759.33	4589.58	8281.57	6663.61	13.8797	14.4128	13.5678	94.9898	101.754	104.111	55.8318	75.4495	55.8787	7115.77	6657.64	6480.94	7581.75	8511.37	5831.47
	0.055	10.45	9.48777	3.61723	4.76198	24.6519	22.6126	23.1284	11.4939	28.4694	7.57951	925.45	1711.03	1074.63	2286.52	5632.42	3181.79	13.9276	14.3068	16.7054	31.7584	36.8231	15.8043	17.7926	38.3119	28.866	1382.69	1327.87	2968.27	2063.78	3101.3	3391.31
